# Supplementary material for: Sketching the landscape: a scoping review of partnerships at the intersection of faith and health
Source: BMC Public Health. 2025 Dec 19;25:4266. doi: 10.1186/s12889-025-25346-9 (PMC12717692; doi:10.1186/s12889-025-25346-9)
Supplement: Supplementary file 3 — Additional file 3. Extracted data. [file 12889_2025_25346_MOESM3_ESM.xlsx]

## Sheet: Data extraction scoping review 
Covidence #	Study ID	Title	Reviewer Name	Author(s)	Year of publication	Article title	Journal title	Country of origin	Type of article	Theoretical/epirical/program description/hybrid	Aims/purpose	Methodology	Methods	Partner details: Faith community	Partner details: health & wellbeing advocate	Health need targeted by intervention	Target population	Intervention	Intervention settings	Terminology (including definition if present) used to describe partnership	Description of partnership
972	SeherishAbrar 2023	Mental health services for Muslim communities in England and Wales: developing a more collaborative model	Consensus	Abrar & Hargreaves	2024	Mental health services for Muslim communities in England and Wales: developing a more collaborative model	Mental Health, Religion & Culture	England and Wales	Primary research article	Empirical	"This article reports findings from a pilot study of mental health services and Muslim communities in England and Wales. It explores the role of Muslim mental health organisations, charities, therapists, counsellors, faith leaders and community groups in supporting the communities they serve. The study's aim was to establish a larger project to identify and amplify best practice across mainstream…	Qualitative	Focus group	Muslim	Clinical; Allied health	"asset-based, collaborative approach to mental health services to accommodate religious and cultural needs within Muslim communities" (p.925)	Muslim communities in England	mental health services for Muslim communities in England and Wales - the Faith in Mental Health research project	Community	collaborative partnerships. collaboration, "working together"	"The first, "Working together", gathers expert insights relating to the creation of more synergy between Islamic beliefs and practices and mainstream mental health provision. Respondents again asserted the importance of knowledge exchange and how increased religious literacy among mental health practitioners might improve outcomes for Muslim communities. To accommodate such exchange, respondents …
973	SeemaAzimAl-Shaikhli 2023	Providing Free Mammography Screening to Uninsured Muslim Women in South Florida	Consensus	Al-Shaikhali et al.	2023	Providing Free Mammography Screening to Uninsured Muslim Women in South Florida	Journal of Health Care for the Poor and Underserved	USA	Primary research article	Program description	"This article details a partnership between a mobile mammography center and a mosque, aimed at increasing mammography screening for uninsured Muslim women in South Florida" (p.1492)	Quantitative	Survey	Muslim	Academic ; Clinical	Increase in uptake of mammography screening	Uninsured Muslim Women	(1) Develop educational materials in Urdu and Arabic and a flyer for upcoming screening day at mosque. Flyers were distrbuted in halal grocery stores. (2) Use existing community resources (social media) to reach Muslim community via a Facebook Live webinar about importance of mammography screening and services being offered in mosque. This included religiously and culturally targeted information.…	Place of worship; Online	partnership	"The Islamic Center of Greater Miami (ICGM) was established in 1971 and is the largest mosque in South Florida. It not only serves as a place of worship but also as a com- munity center for Muslims, and provides resources to its congregants such as vaccine drives, legal assistance, and tutoring for children. The ICGM was specifically identified for a partnership with the LFMMC due to its wide rea…
834	Bail 2018	Engaging an Urban African American Community to Deliver Cognitive Health Education to Breast Cancer Survivors.	Consensus	Bail et al.	2018	Engaging an Urban African American Community to Deliver Cognitive Health Education to Breast Cancer Survivors	Journal of Cancer Education	USA	Primary research article	Program evaluation	Engage with leaders of urban AA churches to deliver and evaluate Think Well: Healthy Living to Improve Cognitive Function following a 7 step process. Programme evaluation via a 22-item survey and sociodemographic questionnaire Evaluation of an educational cognitive health program for African American breast cancer survivors conducted in African American churches.	Quantitative	survey, demographic questionnaire	Christian	Academic	Improving cognitive function in African American breast cancer survivors Increase awareness of cognitive changes after treatment Promote healthy living to address cognitive changes among breast cancer survivors	African American breast cancer survivors	Education programme: Think Well: Healthy Living to Improve Cognitive Function, an educational cognitive health programme	Place of worship	partnership, collaboration, engaged, worked with, connect with, jointly planned/prepared, actively collaborated, sustainable partnerships, partnership, engagement	Program developers engaged churches to jointly deliver the program. Churches were able to maintain autonomy. All partner churches were megachurches (congregations over 2000) as they had intrastructure (existing health ministries). Establishing trust with religious leaders helped participants trust program developers, as did having it be nurse led (trusted profession). The partnership was describe…
952	Bateman 2024	Partnering With Churches to Address COVID-19 Vaccine Hesitancy and Uptake in Trustworthy Contexts	Consensus	Bateman et al.	2024	Partnering With Churches to Address COVID-19 Vaccine Hesitancy and Uptake in Trustworthy Contexts	American Journal of Public Health	USA	Primary research article	Program description	"we worked with churches in low-resourced communities in Jefferson County, Alabama, to design, implement, and evaluate a multicomponent intervention to decrease vaccine hesitancy and increase uptake of COVID-19 vaccine." (p.S392)	Qualitative	Survey, focus groups and interviews (non of these reported in article)	Christian	Academic ; Public health	Address vaccine hesitancy and increase uptake of COVID-19 vaccine	Black communities in Jefferson County, Alabama	"The intervention included a physical and digital toolkit for addressing vaccine hesitancy, an intervention plan, and mobile vaccination clinics. The toolkit included guides and strategies for interacting with family and community members about COVID-19 vaccinations (Box 1). The intervention plan included implementation information on (1) holding town halls, (2) planning church workshops, (3) col…	Place of worship	partnership, collaboration	"The intervention was launched in partnership with 5 churches recommended by the CAB with robust community engagement and health ministries in our target communities." (p.S939) "We hosted training sessions with each church prior to launching the in- tervention. Churches could receive technical support or service throughout the implementation process. Participat- ing churches adapted the intervent…
736	Berger 2023	How Can Jewish and Non-Jewish People Collaborate to Improve Healthcare in the US? Considering Community, Autonomy, and Solidarity.	Consensus	Berger	2023	How Can Jewish and Non-Jewish People Collaborate to Improve Healthcare in the US? Considering Community, Autonomy, and Solidarity	Rambam Maimonides Medical Journal	USA	Theoretical article	Theoretical	"Redress the inequities of present-day health systems" (p.1) Ensure "equitable treatment, testing, support, or mitigation of the pandemic, especially among disadvantaged groups and ethnic groups characterized by mistrustful or conflict-ridden relationships with those agencies." (p.2) To describe the history of Jewish healthcare in the USA and explore how Jewish healthcare could help address inequ…	Not relevant	N/A	Jewish	Other: Theoretical partnerships	No intervention, but overall aim to see an increase in uptake of COVID-19 vaccination: community- and expertise-centered approaches for the Jewish community	Jewish and non-Jewish Americans	Restructuring such institutions towards solidarity and equity in healthcare.	Not specified	collaborative communal organizations community hospitals larger for-profit hospital networks or academic medical centers Charedi society provides an example of collaboration and solidarity with other non-mainstream ethnic groups. outreach establishing collaborative transparent relationships, so-called "networking solidarities" that acknowledge the current differential access to power, resources, …	Description of history of Jewish hospitals serving Jewish and non-Jewish patients, especially marginalised groups (refugees, African Americans). More recently, Jewish hospitals are fewer and "no longer independent institutions" (p.4). These institutions could be restructured to address inequity for Jewish and non-Jewish Americans.
446	BradleyErinL 2018	Developing FAITHH: Methods to Develop a Faith-Based HIV Stigma-Reduction Intervention in the Rural South	Consensus	Bradley et al.	2018	Developing FAITHH: Methods to Develop a Faith-Based HIV Stigma-Reduction Intervention in the Rural South	Health Promotion Practice	USA	Primary research article	Program evaluation (feasibility and acceptability)	To describe "the process for developing a faith-based HIV stigma-reduction intervention with African-American churches in rural Alabama." (p.732) "develop a culturally appropriate HIV stigma reduction intervention for delivery in churches in rural Alabama." (p.732) "provide a concrete example of how one model, ADAPT-ITT, can be used to guide the process for adapting an HIV stigma-reduction interv…	Mixed methods	In-depth interviews, randomized trial, open-ended survey	Christian	Academic ; Community organisation	Reduce the stigma (social determinant of health) about HIV/AIDS in the African American community, and therefore reduce poor wellbeing in people living with HIV (PLWH)	African Americans in the southern United States	Project "Faith-based Anti-stigma Initiative Towards Healing HIV/AIDS (FAITHH): 8-module intervention included educational materials, myth-busting exercises to increase accurate HIV knowledge, role-playing, activities to confront stigma, and opportunities to develop and practice delivering a sermon about HIV that included scripture-based content and guidance.	Place of worship	partners, collaborative, engaging	"Partnering with trusted community partners and leaders, including faith-based institutions" (p.731) Authors described collaborating and partnering with 12 churches to develop and implement the intervention. The intervention was pilot tested through these partnerships and found favourable and feasible. Involvement of faith community was described as "highly beneficial" (p.737) because it provided…
1747	Bryant 2023	Screening for Social Determinants of Health in Transitional Care Patients and Partnering With the Faith Community to Address Food Insecurity.	Consensus	Bryant	2023	Screening for Social Determinants of Health in Transitional Care Patients and Partnering With the Faith Community to Address Food Insecurity	Professional Case Management	USA	Primary research article	Empirical	Describe how SDOH data was being collected and responded to in a medical clinic for patients without insurance and/or primary care provider after discharge from hospital or ED. The purposes of this project were to collect and document social determinants of health (SDOH) data, and to partner with the faith community to address identified food insecurity.	Qualitative	Survey, evaluation form	Christian	Clinical	Screening process for food insecurity in place. church associated with a food pantry that expressed interest in partnering with the TCC (transitional care clinic). Address social determinants of health in hospital patients	Patients of TCC (transitional care clinic - the clinic offers care to patients discharged from a regional medical center who have no insurance and/or primary care providers) who screened positive for food insecurity in Guildford County, North Carolina.	SDOH screening tool / food pantry/bags donations Provision of a bag of nonperishable food with a community services guide, including local food pantries.	Other: medical clinic	collaboration, partnership	"A local food alliance donated to the TCC more than 100 boxes of nonperishable foods for two to three meals. This donation was in collaboration with the FaithHealth (FH) community outreach program of the medical centre. FH is a partnership between the health system, faith communities and other providers to focus on improving health." (p.236) "After no more food boxes were available, the medical c…
1612	Burt 2024	Faith Community Nursing: Impacting Community-Based Care.	Consensus	Burt et al.	2024	Faith Community Nursing: Impacting Community-Based Care	Journal of Christian Nursing	USA	Theoretical article	Theoretical	This article briefly outlines development of the specialty of faith community nursing and proposes areas of research needed to grow the impact of this nursing specialty. (Faith community nurses)	Not relevant		Christian	Other: theoretical partnership - faith community nursing	Faith community nursing	Church members	Faith community nursing / Triple Aim (a framework for improving patient cart)	Community; Place of worship	collaboration, partnership,	"Partnership with local hospitals allow FCNs to play an integral part in community health assessments, interventions and data-driven outcomes" (p.161). "The collaborative educational and financial efforts of hospitals and academia can be an effective strategy to support the Triple Aim [see references]. The Triple Aim... is a framework for improving patient care (including quality and satisfaction…
342	Chaudhary 2019	Community Intervention for Syrian Refugees in Baltimore City: The Lay Health Educator Program at a Local Mosque	Consensus	Chaudhary et al.	2019	Community Intervention for Syrian Refugees in Baltimore City: The Lay Health Educator Program at a Local Mosque	Journal of Religion and Health	USA	Primary research article	Program evaluation	"Assess whether the Lay Health Educator Program (LHEP) model implemented for community members of a local mosque improves certain health outcomes of newly arrived Syrian refugees, specifically access to mental health resources and primary care." (p.1688) Evaluation of Lay Health Educator Program run in mosque over 6 weeks	Quantitative	Survey - Likert scale	Muslim	Other: University hospital	Lay Health Education Program. Peer-to-peer healthcare training program aiming to improve certain health outcomes of newly arrived Syrian refugees. Health knowledge	Syrian Refugees in Baltimore City	Peer education using lay Muslims to educate Syrian refugees attending the Mosque	Community; Place of worship	Partnership	Lay Health Educator Program implemented "over a 6-week period in an effort to teach members of the mosque about healthcare-related topics that they could then disseminate to the Syrian refugee population that attends the mosque. Physicians and nurses instructed community members on health, health-care resources, and healthcare information during 2-h long sessions once a week." (p.1687) Partnershi…
1687	Choudhri 2024	Cancer-Related Health and Educational Needs and Faith-Based Health Beliefs in an Urban Muslim Population.	Consensus	Choudhri et al.	2024	Cancer-Related Health and Educational Needs and Faith-Based Health Beliefs in an Urban Muslim Population	Journal of Cancer Education	USA	Primary research article	Empirical	"Provide data on the cancer-related health needs of Muslims residing the Washington D.C. metropolitan area...To better understand how certain faith components inform cancer screening and preventative health practices." (p.560)	Quantitative	Survey	Muslim	Academic	Lack of data about cancer-related health needs of Muslims Cancer prevention and screening	Muslims living in Washington D.C.	Survey measuring cancer-related health needs, Cancer prevention and screening	Place of worship; Online	partnership, collaboration, engagement	"Prior to the development of the needs assessment survey, we identified four mosques... We initiated contact with and established relationships with the key members of the mosques who serve as spiritual and administrative leaders. We introduced the rationale and scope of our needs assessment. We engaged in dialogue with these leaders and applied their input about connections that can be made betw…
672	Clements 2021	Using Trauma Informed Principles in Health Communication: Improving Faith/Science/Clinical Collaboration to Address Addiction.	Consensus	Clements et al.	2021	Using Trauma Informed Principles in Health Communication: Improving Faith/Science/Clinical Collaboration to Address Addication	Frontiers in Psychology	USA	Theoretical article	theoretical	"Evaluate the utility of commonly used health communication theories for communicating health information about addiction in religious settings and identify their shortcoming." (p.1) To analyse two common approaches to health communication and propose a new alternative.	Not specified	N/A	Christian	Academic ; Public health; Clinical; Other: Scientific	enhancing health communication within churches to address the current large-scale addiction problem.	Christian churchgoers	health communication	Place of worship	"bidirectional partnership", collaboration, "open-minded collaboration" collaboration between the faith and clinical/scientific community	"bidirectional collaboration among representatives of the clinical/scientific community and religious/faith communities in the development and dissemination of health information" (p.1) "health-related programming within their churches (Chaves et al., 2020). Within these health programs there are variations in efficacy and structure. Two common and contrasting structures of health programs are fa…
782	Codjoe 2023	Pilot study of a manualised mental health awareness and stigma reduction intervention for Black faith communities in the UK: ON TRAC project.	Consensus	Codjoe et al.	2023	Pilot study of a manualised mental health awareness and stigma reduction intervention for Black faith communities in the UK: ON TRAC project.	Social Psychiatry and Psychiatric Epidemiology	UK	Primary research article	Empirical	"Pilot a manualised mental health awareness and stigma reduction intervention for Black faith communities in the UK, and to make an initial assessment of feasibility, acceptability and outcomes." (p.1687)	Mixed methods	Mixed methods pre-post design using Mental Health Knowledge Schedule (MAKS), Community Attitudes toward the Mentally Ill (CAMI) Scale, intended behaviour (IB) subscale of the Reported and Intended Behaviour Scale (RIBS), adapted items from Attitudes to Mental Illness survey. Qual methods were semi-structured face-to-face interviews, face-to-face focus group.	Christian	Other: mental health services	mental health awareness and stigma reduction training course	Black Majority Church (BMC) participants	Mental health awareness and stigma reduction training course aimed to improve knowledge around mental health and mental illness, develop skills in communication and active listening, and improve participant's skills in supporting members of their congregations and families with mental health difficulties.	Community; Online	partnerships, co-design, joint working,	Intervention was "co-designed in collaboration and co-produced with members of local Black faith communities, NHS mental health professionals, the ON TRAC research team and the ON TRAC advisory group." (p.1690) Results of intervention suggested non-statistically significant, positive changes to participant's mental health knowledge, and acceptability and feasibility of the program. Program succes…
699	CorleyAMS 2022	Partnering With Faith-Based Organizations to Offer Flu Vaccination and Other Preventive Services.	Consensus	Corley et al.	2022	Partnering with Faith-Based Organizations to Offer Flu Vaccination and Other Preventative Services	Pediatrics	USA	Case study	Program description	To describe how a partnership faith-based organisations helped to increase influenza vaccination rates in low uptake areas. "Partner with faith-based organizations through a community influenza vaccination event to increase vaccination rates" (p.1)	Quantitative	survey	Christian	Clinical; Other: Faith-affiliated health advocacy organisation	Increase pediatric influenza vaccination rates and increase vaccine literacy	Children and families in areas with low influenza vaccine uptake rates, mostly Black/African American	Vaccination and education programs	Place of worship	partnership, community engagement, working collaboratively, collaboration	partner with faith-based organizations "Partnering with faith-based organizations to tackle issues, such as low vaccination rates, is a form of community engagement, which is "the process of working collaboratively with and through groups of people affiliated by geographic proximity, special interest, or similar situations to address issues affecting the well-being of these people." [ref] (p.2) C…
758	Crankshaw 2020	The Durham Initiative for Stomach Health (DISH): a pilot community-based Helicobacter pylori education and screening study.	Consensus	Crankshaw et al.	2020	The Durham Initiative for Stomach Health (DISH): a pilot community-based Helicobacter pylori education and screening study	BMC Gastroenterology	USA	Primary research article	Program evaluation (feasibility and acceptability)	"to reduce stomach cancer incidence in populations in Durham County, North Carolina, at highest risk, including African American" (p.2) "engage the local community to build and implement a stomach cancer education platform that included screening for H. pylori and motivating H. pylori-positive participants to seek treatment through conversation with their primary care providers." (p.2) To describ…	Quantitative	survey, health screening pilot	Christian	Academic ; Clinical	Pilot community-based h. pylori testing and eradication. stomach cancer education platform and H. pylori testing	African Americans	Testing for h. pylori and signposting to health professionals for follow up. Education program and health screening	Place of worship	partnership collaboration with church partners community engagement engaged community partner iterative collaboration, partners, active collaboration,	"partnering with a community group that had previously been introduced to the DCI and its research, including a pastor who is very involved in the health promotion of his congregants and the larger community, enabled a setting of trust that allowed for an onsite clinical study." (p.9) "We found that building trust and creating relationships with the community was essential when implementing a stu…
147	El-Majzoub 2021	Negotiating Safety and Wellbeing: The Collaboration Between Faith-Based Communities and Public Health During the COVID-19 Pandemic	Consensus	El-Majzoub et al.	2021	Negotiating Safety and Wellbeing: The Collaboration Between Faith-Based Communities and Public Health During the COVID-19 Pandemic	Journal of Religion and Health	Canada	Primary research article	Program description	"The main aim of this paper is to document these negotiation processes in terms of their benefits and limitations, with the objective of informing the implementation of future dialogues in times of crisis. More specifically, we aim to explore how these collaborative negotiations were established among the Montreal Regional Public Health Unit (PHU), a transcultural psychiatry team (TP), the police…	Qualitative	Observation, case study	Muslim; Jewish	Public health; Clinical; Allied health; Other: Police	Mediation using a transformative framework and drawing from a dialogic approach to co-construct creative solutions to the proposed closure of religious community sites. Compliance of COVID-19 restrictions	Jewish community and Muslim community in Montreal	Negotiation with faith communities to ensure they were complying with public health directives. Negotiations between public health and religious communities	Online	collaborative negotiation collaboration partnership	Public Health Unit and faith community discussions were mediated by a Transcultural Psychiatric team. Negotiations with Jewish community about whether mikvah procedures could be altered to comply with social distancing did not led to immediate reopening of mikbah but opened communication between PHU and Jewish community. Negotiations additionally uncovered issues with perceived discrimination of …
273	Epps 2020	Promoting dementia awareness in African-American faith communities	Consensus	Epps et al.	2020	Promoting dementia awareness in African-American faith communities	Public Health Nursing	USA	Primary research article	Program evaluation	"The purpose of this analysis was to (a) describe the demographics of those seeking dementia education in African-American faith communities; (b) identify prior knowledge of dementia community resources; and (c) determine the preliminary usefulness of the education provided" (p.1)	Quantitative	Surveys	Christian	Coalition/network	Increase awareness of dementia and equip church leaders and congregants to support community members with ADRD (Alzheimer's Disease and Related Dementias).	African-American church leaders and congregants.	Education program	Place of worship	partners, partnership	"Churches have the opportunity to respond to health needs of people living with ADRD by providing education, a safe environment, and social support (Giger, Appel, Davidhizar, & Davis, 2008; Wink & Dillon, 2003). Giger et al. (2008) suggested the future role of the church should include a reciprocal collaboration among community members, universities, and government agencies who all view churches …
1814	Fuller 2024	Reach and Capacity of Black Protestant Health Ministries as Sites of Community-Wide Health Promotion: A Qualitative Social Ecological Model Examination.	Consensus	Fuller et al.	2024	Reach and Capacity of Black Protestant Health Ministries as Sites of Community‚ÄëWide Health Promotion: A Qualitative Social Ecological Model Examination	Journal of Racial and Ethnic Health Disparities	USA	Primary research article	Empirical	"the aim of this analysis is to understand Black Protestant church leaders' and members' perceptions about the capacity of their minis- tries to reach into their communities, beyond their congrega- tions, as providers or hosts of health education or promotion interventions. Additionally, this analysis examines how congregation members with professional healthcare backgrounds may be boundary leade…	Qualitative	Semi-structured interviews	Christian	Academic ; Other: community advisory board	Health education or promotion	Black Protestant church leaders' and members'	public health partnerships with Black churches. Interviews were conducted prior to intervention development. Training and Empowering African American Churches on HIV and AIDS (TEACH)	Community; Place of worship	partnership	"Healthcare professional experience was described as a strength for those working in church health ministries because it allowed participants to engage in work and build partnerships." Most participants expressed the need to collaborate with experienced health educators, who can bring expertise, skills and resources to health ministry events and programs. Participants without a health background …
128	Gore 2022	A Mixed-Methods Formative Evaluation of a Dementia-Friendly Congregation Program for Black Churches	Consensus	Gore et al.	2022	A Mixed-Methods Formative Evaluation of a Dementia-Friendly Congregation Program for Black Churches	International Journal of Environmental Research and Public Health	USA	Primary research article	Program evaluation	To report on a mixed-methods evaluation of church partners enrolled in a dementia friendly congregation program	Mixed methods	Survey and focus groups	Christian	Academic ; Community organisation	Increase dementia-friendlyness of congregations through implementation or modification of church core activities, dementia support activities, and educational and awareness activities, along with worship modifications. support for people living with dementia‚Äôs (PLWD) and their families	Predominantly African-American churches	Multifaceted intervention including education and support activities.	Place of worship	partners, partnership	"Black churches serve as conduits for health promotion and programming in the African American community" (p.4498) "Churches have the capabilities to promote health within the community, communicate and disseminate health information, foster and maintain trusting, supportive environments for health, and offer relevant safe, culturally appropriate health prevention programs and care for the commun…
928	Gwathmey 2024	Building a Community Partnership for the Development of Health Ministries Within the African American Community: The Triad Pastors Network	Consensus	Gwathmey et al.	2024	Building a Community Partnership for the Development of Health Ministries Within the African American Community: The Triad Pastors Network	Journal of Community Health	USA	Primary research article	Program description	"we describe the development and infrastructure of the Triad Pastors Network (TPN), an interfaith association of over 100+churches and faith-based organizations within the Piedmont-Triad region of North Carolina, and the Maya Angelou Center for Health Equity (MACHE) at Wake Forest University School of Medicine. The goal of this endeavor is to improve health equity and reduce health disparities in…	Mixed methods	Survey, focus group	Christian	Academic	"improve health equity and reduce health disparities in African American communities" (p.559)	African Americans	Triad pastors network- "the TPN partnership exists to help African American communities leverage resources and assets in order to begin prioritizing health ministries as part of the long-term components of the church." (p.565)	Place of worship	partnership, co-created, engagement	"Members of the [network] were solicited for partnership through various networks and relations of the MACHE Coordinating Team." (p.560) Faith leaders were asked to completed an MoU. Faith leaders were asked via survey about their "top health priorities" (p.561), and assessed for "assets that could benefit members of the Network towards health promotion events." (p.561) A retreat was used to conv…
411	Hardison-Moody 2019	Faithful Families, Thriving Communities: Bridging Faith and Health Through a State-Level Partnership	Consensus	Hardison-Moody & Yao	2019	Faithful Families, Thriving Communities: Bridging Faith and Health Through a State-Level Partnership	American Journal of Health Promotion	USA	Primary research article	Program description	"This article outlines key findings from a state-level faith-based health promotion program, Faithful Families Thriving Communities" (p.363) Article challenges, best practices, and lessons learned during 10 years of program implementation	Mixed methods	Survey, focus group	Christian	Academic ; Public health	Program developed by university and public health division which aims to use multilevel interventions to improve diet and physical activity, alongside broad systemic issues contributing to poor health. faith-based health promotion	Minority and low income communities	Education program	Community; Place of worship	partnership, collaboration.	Lay leaders are trained as coteachers alongside health educators. Lay leaders help with integrating religious practices, beliefs or traditions that are unique to each community. Policy, system and environmental changes required are also identified and sometimes facilitated. Barriers to partnership have included "data collection, program fidelity" (e.g. only providing one level of intervention), "…
289	Harris 2020	Characteristics Relevant To Respiratory Health Among African Americans Attending Church-based Asthma Programs in Atlanta	Consensus	Harris et al.	2020	Characteristics Relevant to Respiratory Health Among African Americans Attending Church-based Asthma Programs in Atlanta	Journal of Health Care for the Poor and Underserved	USA	Primary research article	Empirical	To describe the Not One More Life program and describe morbid characteristics of program attendees at risk for adverse asthma outcomes.	Quantitative	survey, spirometry data.	Christian	Clinical	Improve asthma outcomes in African Americans through education and advocacy programs held within community churches. community-partnered, sustainable asthma advocacy program.	African Americans with asthma	Education and advocacy program	Place of worship	community partnership	"Community-based approaches that can effectively leverage the trust of an established community organization have great potential to engage an underserved population into interventions on a large scale. By harnessing the legacy of social and spiritual leadership sustained by African American churches, NOML programs engaged community members to provide asthma assessment and education in a cultural…
226	Johs-Artisensi 2021	Faith Community Nursing: A Home-and-Community- Based Partner in Long-Term Care	Consensus	Johs-Artisensi	2021	Faith Community Nursing: A Home-and-Community-Based Partner in Long-Term Care	Journal of Health and Human Services Administration	USA	Primary research article	Empirical	"The purpose of this paper is both descriptive and expository - to document and evaluate the prevalence and role of faith community nursing in rural areas and to explore ideation on potential partnership opportunities between such programs and long-term care providers to better meet the needs of seniors, especially in long-term care starved areas." (p.182)	Quantitative	surveys	Christian	Clinical	post-acute services and support in rural communities for older adults Various needs of older Americans	Older Americans	Faith Community Nursing	Community; Place of worship	collaboration, partnership	"As churches seek to meet their aging congregations' needs and as rural long-term care providers attempt to ensure community members have awareness of their services and also support discharged residents when they leave their care communities, in a cost-effective manner, exploring partnerships with FCNs could be a mutually beneficial way to collaboratively meet all three parties' - churches, seni…
553	Kansiewicz 2021	Implicit and Explicit Impacts of a Church-Based Counseling Program: A Mixed Method Study	Consensus	Kansiewicz & Smith	2021	Implicit and Explicit Impacts of a Church-Based Counseling Program: A Mixed Method Study	Journal of Psychology and Christianity	USA	Primary research article	Empirical	"The current study evaluated the implicit and explicit impacts of a church-based counseling model known as Church Therapy, in which licensed counselors and supervised Master‚Äôs-level counseling students provide low-cost clinical mental health counseling on-site in church office space" (p.67)	Mixed methods	Quantitative survey and qualitative case study	Christian	Academic	"To decrease barriers to mental health treatment by providing low-cost, confidential, accessible services in a location already familiar to congregants, to decrease stigma through the whole congregation through direct psychoeducation and indirect familiarisation with the idea of mental health counseling." (p.68)	Christians/churchgoers	Clinical mental health counseling church-based counseling	Place of worship	collaboration church-based clinical mental health programs or partnerships	"counseling model known as Church Therapy, in which licensed counselors and supervised masters'-level counseling students partnered with pastors to provide low-cost clinical mental health counseling on-site in church office space" (p.1) No description of partnership excluded apart from use of church offices
106	Kasstan 2022	Localising vaccination services: Qualitative insights on public health and minority group collaborations to co-deliver coronavirus vaccines	Consensus	Kasstan et al.	2022	Localising vaccination services: Qualitative insights on public health and minority group collaborations to co-deliver coronavirus vaccines	Vaccine	England	Primary research article	Empirical	To "explore perceptions of localised vaccination collaboration with Haredi Jewish emergency services from the perspective of public health services and the intended beneficiaries." (p.2227) "The objective of our study was to explore how the coronavirus vaccination programme (CVP) was co-delivered between public health services and an Orthodox Jewish health organisation." (p.2226)	Qualitative	semi-structured informal interviews	Jewish	Public health	Increase uptake of COVID-19 vaccination in Haredi Jewish population in London	Haredi Jewish population in the UK	COVID-19 vaccination programme	Community	co-delivered, partner, collaboration	Partnership with Hatzola in the CVP evolved from previous involvement in public health campaigns to promote routine childhood vaccination. Public health workers already saw value in "sustaining relations with Jewish representative bodies, rabbinic authorities, and local healthcare professionals." (p.2228) Established relationships were drawn upon for previous disease outbreaks. This allowed for s…
1879	Kozakowski 2024	Catholic Teaching: A Middle Ground and Guide for End-of-Life Care and Decision-Making and an Antidote for Dying Badly in America.	Consensus	Kozakowski	2024	Catholic Teaching: A Middle Ground and Guide for End-of-Life Care and Decision-Making and an Antidote for Dying Badly in America	The Linacre Quarterly	USA	Theoretical article	Theoretical	"This article will summarize the problem (for families to make autonomous, informed decisions about end-of-life care), describe end-of-life Catholic teaching, and discuss how it offers a middle-ground." (p.52) "The last section describes a model of collaborative partnership where local parishes and Catholic health care come together to tackle the challenges of caring for and ministering to the se…	Not relevant	N/a	Christian	Other: theoretical partnership	Inform end-of-life care and decision-making for all patients in Catholic health care	Catholics	Collaboration between clinical and religious communities. End of life care (advanced care planning)	Place of worship; Other: clinical	collaborative partnership, collaboration,	"Providing high-quality, compassionate end-of-life care should be a priority for all health care organizations, but Catholic health care as ministry of the Church has a special duty to do so (USCCB ERDs 2018). By partner- ing with other Catholic ministries, for example, parishes, Catholic health care can ensure excel- lent end-of-life care and decision-making, which is more effective when faith c…
297	Lynch 2020	Partnering with Churches to Conduct a Wide-Scale Health Screening of an Urban, Segregated Community	Consensus	Lynch et al.	2020	Partnering with Churches to Conduct a Wide-Scale Health Screening of an Urban, Segregated Community	Journal of Community Health	USA	Primary research article	Empirical	Purpose of study was to screen members of a highly segregated African American of Chicago for health needs to inform development of tailored programming to address those needs. "goal of improving health in the churches and surrounding community in the West Side of Chicago" (p.98)	Quantitative	Questionnaires with demographic, social determinants, medical history and mental health variables, blood pressure, blood cholesterol, physical function tests, height and weight for BMI	Christian	Academic	Health screening was performed to collect demographic data and health data, and participants with additional support needs were referred to social workers. Achieving health equity for West Side church and com- munity members.	African Americans	Health screening program	Place of worship	partnership, co-creation, co-led	Research-community partnership that was "initiated by a health promotion and peer support program for pastors". (p.99) From that program, "seven pastors chose to continue to partner with one another and with ... clinical and research staff to improve the health of their church members and community." (p.99) Researchers lacked "lived and other experience with disadvantaged populations" (p.108) so …
666	Mama 2020	A faith-based mind-body intervention to improve psychosocial well-being among rural adults.	Consensus	Mama et al.	2020	A faith-based mind-body intervention to improve psychosocial well-being among rural adults	Translational Behavioural Medicine	USA	Primary research article	Empirical	"the primary aim of this study was to explore the feasibility and acceptability of HH in a church-based sample of rural, insufficiently active adults. Additionally, as a secondary aim, we tested the efficacy of the culturally adapted mind-body intervention to reduce psychosocial distress (e.g., perceived stress, depressive symptoms, anxiety, and positive and negative affect) and improve health-re…	Quantitative	baseline, postintervention and 6 week follow up assessments. Physical health assessments, questionnaires.	Christian	Academic ; Allied health	Increase physical actively and reduce psychological distress in urban churchgoers.	Insufficiently active rural adults who were overweight or obese. African-American churchgoers	8 week mind-body program involving stretching for 30 minutes, followed by 15 minutes of guided relaxation, with at home components.	Place of worship; Other: Recruitment at place of worship, assessment at clinical centre in university	partnership	Partnership not extensively discussed. Study capitalized on existing partnership. Participants were recruited to the study through an ongoing partnership. Cuurriculum was shared with a senior member and head pastor of a local church, who were African American and Christian to ensure the intervention components aligned with the values of the church. "Harmony & Health" (HH), a culturally adapted MB…
339	Marin 2019	Adapting Health through Early Awareness and Learning Program into a New Faith-Based Organization Context	Consensus	Marin et al.	2019	Adapting Health through Early Awareness and Learning Program into a New Faith-Based Organization Context	Progress in Community Health Partnerships	USA	Primary research article	Program evaluation	"To describe 1) a community engagement program between an academic medical center and faith-based organizations (FBOs) in which a health care chaplain plays a central role, and 2) an adaptation of the original Health through Early Awareness and Learning (HEAL) educational program that trains CHAs in FBOs in other underserved communities." (p.321)	Quantitative	For project set up: asset mapping survey. for intervention: pre-post test of knowledge, likert scales for satisfaction	Christian	Academic ; Clinical; Other: Health care chaplain	Train community health advisors Health education	Underserved communities via churches	Train CHA using an adaptation to a previous CHA training program that had been focused on cancer. The adaptation broadened the topics covered over the 2 days of training to include health issues beyond cancer. Education program	Place of worship	collaboration, partnership,	"Members of faith communities ... were engaged in all aspects of the intervention development process" (p.327) (advisory panel of community stakeholders, involvement of church leaders/members in the training program). A health care chaplain served as liaison with faith communities which the authors counted as crucial to program success. "a community engagement program between an academic medical …
1764	Mattingly 2024	Community-Academic Partnerships for Health Research: An Iterative and Transparent Process of Patient Engagement Before the Research Begins.	Consensus	Mattingly et al.	2024	Community-Academic Partnerships for Health Research: An Iterative and Transparent Process of Patient Engagement Before the Research Begins	Ethnicity & Disease	USA	Primary research article	Empirical	"This paper describes our iterative process for devel- oping a model for a sustainable com- munity-academic partnership focused on improving COVID-19 testing in a predominantly African American com- munity located in Baltimore. We define sustainable as enduring over time as well as relevant, mutually beneficial, and financially equitable support for all par- ties involved, allowing the relationsh…	Qualitative	workshop	Christian	Academic ; Community organisation	Improving COVID-19 testing in a predominantly African American community in Baltimore.	African Americans	Developing a model for a sustainable Academic-Community partnership through a Community Advisory Board (CAB) and town hall workshop. COVID-19 testing that aims to mitigate disparities and inequities	Community; Place of worship	partnership, community-academic partnership	"The conceptual framework for this study of community-academic partner- ships draws upon previous models of trust10‚Äì12 and trustworthiness13,14as well as our prior Patient-Centered Out- comes Research Institute-funded research on engaging hard-to-reach populations.9 We considered multiple levels of analysis of trust (interpersonal and interorga- nizational)15 to develop and maintain sustainable…
837	Maxwell 2020	Community health advisors assessing adherence to national cancer screening guidelines among African Americans in South Los Angeles.	Consensus	Maxwell et al.	2020	Community health advisors assessing adherence to national cancer screening guidelines among African Americans in South Los Angeles	Preventative Medicine Reports	USA	Primary research article	Empirical	"The purpose of this analysis is to report adherence to national cancer screening guidelines among African Americans in South LA, to assess relationships between adherence to colorectal cancer and other cancer screening guidelines, and to explore regional differences in screening rates" (p.1)	Quantitative	Survey	Christian	Academic	Increase in the uptake of cancer screening Assess cancer screening adherence	African Americans	CHA surveyed participants about their adherence to cancer screening guidelines. Community health advisors cancer screening	Community; Place of worship; Phone	partnerships, collaborating	"Community Health Advisors (CHAs) conducted the vast majority of the assessments in person at church or elsewhere in the community and a few assessments of distant relatives or friends by phone." (p.2) Partnership involved approaching churches to participate in study by providing volunteers to be trained as CHAs to collect study data.
819	Maxwell 2019	Promoting Cancer Screening in Partnership With Health Ministries in 9 African American Churches in South Los Angeles: An Implementation Pilot Study.	Consensus	Maxwell et al.	2019	Promoting Cancer Screening in Partnership With Health Ministries in 9 African American Churches in South Los Angeles: An Implementation Pilot Study	Preventing Chronic Disease	USA	Primary research article	Program evaluation (feasibility and acceptability)	"We conducted a pilot study to assess the degree to which an intervention led by community health advisors (CHAs) to promote cancer screening was delivered as intended and to estimate the potential effect of the intervention on receipt of screening." (p.1) Describe the pilot implementation protocol by trained CHAs and assess implementation fidelity.	Quantitative	Pilot study, pretest-posttest survey	Christian	Academic	Increase in the uptake of cancer screening Increase cancer screening adherence	African Americans	CHAs surveyed participants about adherence to cancer screening guidelines and encouraged follow up for missed cancer screening.	Place of worship; Phone	partnership church-academic partnerships	"Church-academic partnerships hold promise for reducing cancer disparities (6) and church-based programs are feasible and acceptable in many racial/ethnic minority populations, including African Americans (7-10). Many churches have health ministries that are dedicated to improving the overall health of their members. In the African American community, which has been marginalized and mistreated in…
60	Miller 2022	Building trust to cut risk in hard-to-reach groups: Nurses can help to tailor public health messages about lifestyle change and preventable disease through collaboration with community and faith leaders	Consensus	Miller	2022	Building trust to cut risk in hard-to-reach groups	Nursing Standard	UK	Theoretical article	Theoretical	Gain an understanding of tailoring public health messages about lifestyle and preventable disease through collaboration with community and faith leaders Not stated explicitly. Aim seems to be to provide examples of nurses can engage faith communities in health interventions.	Not specified	Not specified	Muslim; Jewish; Sikh; Faith communities generally ; Other: Faith leaders in Travelling community	Academic ; Clinical	Multiple. Improvements in vaccine uptake and stem cell donation, cancer screening, cardiac health, organ donation Engagement with underserved populations to increase public health outreach	Multiple. Sikh community in UK, traveller community, muslim community, some ethnic communities	Engaging with 'gatekeepers', health promotion events, cancer screening, lifestyle risk assessment, blood pressure checks, education,	Community	Collaboration, "working with", "worked in partnership", "engaging with"?,	Relationship building leading to trust and collaboration, sometimes involved formal collaborative projects, using gatekeepers and leaders, Collaboration with community and faith leaders
470	DGibbesMiller 2018	Considering Weight Loss Programs and Public Health Partnerships in American Evangelical Protestant Churches	Consensus	Miller	2018	Considering Weight Loss Programs and Public Health Partnerships in American Evangelical Protestant Churches	Journal of Religion and Health	USA	Theoretical article	Theoretical	To examine "the theological and social underpinnings of American Evangelical Protestant weight loss programs and consider the risks and benefits of public health partnerships with AEP churches to combat obesity." (p.901)	Not relevant	N/A	Christian	Other: Theoretical partnership - public health	No intervention provided, but AEP weight loss programs are considered theoretically.	American Evangelical Protestant Churchgoers	AEP weight loss programs encourage people to lose weight by drawing on theological reasoning (responsibility to serve God means having a body fit to serve, and the concept of the body as the temple of God). Some angles may be problematic (stigmatising the fat body, ideas of lack of discipline and moderation as being ungodly character, the appearance of the body as deterring people from Christiani…	Community; Place of worship	partnerships	The author doesn't define partnerships as such, but says that potential partners need to attend to risks of AEP weigh loss programs, including whether public funds can be used for such programs. Risks involved in AEP weight loss programs only apply to AEP churches and not other faith communities. Partnerships ought to engage with evidence-based programs. Public health partners could require progr…
1498	Milstein 2022	Supporting the wellness of laity: clinicians and Catholic deacons as mental health collaborators	Consensus	Milstein & Ferrari	2022	Supporting the wellness of laity: clinicians and Catholic deacons as mental health collaborators	Journal of Spirituality in Mental Health	USA	Theoretical article	Theoretical	"This paper describes the public mental health implications of the prevalence of religion in the United States and a model for collaboration between clergy and mental health professionals, which first recognizes the wellness and the prevention (from a clinician's perspective) interventions that are part of the lived experience of people in religious congregations, which return people to health wi…	Mixed methods	Survey	Christian	Other: Theoretical - clinical	"Improve the continuity of wellness, community support, mental health care, and recovery." (p.175)	Catholic communities	"COPE - as described below - is a template that recommends when clergy would seek advice from clinicians, and when clinicians would seek advice from clergy when working with persons from religious communities in order to improve the assessment and care they provide" (p.175)	Community	collaboration, partnership (both used minimally)	"COPE was implemented at a comprehensive mental health center (Milstein et al., 2017), and has been used to survey clergy and clinicians in Sweden (Rudolfsson & Milstein, 2019), as well as the rural United States (Baldwin & Poje, 2020; Smith, Riding-Malon, Aspelmeier, & Leake, 2018). In each case the emphasis has been on the development of ongoing relationships between faith communities and provi…
890	Mitchell 2023	University-church partnerships: A mechanism to enhance relationship health.	Consensus	Mitchell et al.	2023	University-church partnerships: A mechanism to enhance relationship health	Journal of Prevention & Intervention in the Community	USA	Primary research article	Empirical	"The primary aim of the current study was to replicate previous findings and assess the effectiveness of PREP delivered by lay leaders from local churches, accounting for the level of distress." (p.9)	Mixed methods	pre-post test. Quant measures of self-reported relationship satisfaction, communication, intimacy safety, commitment. Qual measures involved open ended feedback questions.	Christian	Academic	Reducing relationship distress Accessibility to relationship education	Churchgoing Americans Couples	Relationships education workshops (2 day intensive or 8-12 sessions) delivered by trained lay people.	Place of worship	partnership church-university partnerships	"The Prevention and Relationship Enhancement Program (PREP) is an evidence-based CRE (couple relationship education) program delivered in a multi-couple workshop format that focuses on communication and conflict management, problem-solving, fun and friendship, and relationship expectations and commitment." (p.8-9 University provided training, ongoing supervision, and evaluation of outcomes. Churc…
172	Monson 2021	Congregational COVID-19 Conversations: Utilization of Medical-Religious Partnerships During the SARS-CoV-2 Pandemic	Consensus	Monson et al.	2021	Congregational COVID-19 Conversations: Utilization of Medical-Religious Partnerships During the SARS-CoV-2 Pandemic	Journal of Religion and Health	USA	Primary research article	Program description	"disseminate up-to-date information on the pandemic, as well as assure allocation of resources, by utilizing our partnership with faith-based organizations." (p.2354) To provide a narrative summary of community meetings between an academic hospital and faith communities.	Not specified	narrative review	Christian; Muslim; Jewish	Other: university hospital	Help faith communities reopen their places of worship safely during the COVID-19 pandemic. Dissemination of critical public health messaging during COVID-19 pandemic	Faith communities in Maryland	Weekly COVID-19 focused online meetings. These involved disseminating COVID-19 information, encouraging infection control practices, developing plans to reopen safely, encouragement of contact tracing. "While much of the collaborations were with congregations with an established partnership and sense of trust, several faith-based organizations collaborated with the academic centre for the first t…	Online; Other: recordings shared with the congregations by email	partnership medical-religious partnership collaboration collaborate, partnerships, collaborative efforts.	"Following along with such a collaboration, our organizations launched COVID-19-related Community Calls in March of 2020, aiming to disseminate up-to-date information on the pandemic, as well as assure allocation of resources, by utilizing our partnership with faith-based organizations." (p.2354) "faith-based leaders were offered the ability to virtually meet with our COVID-19 personnel (from HCP…
1842	Moore 2024	Beyond the Hospital Walls: The Role of the Ethicist in Community Healthcare Settings.	Consensus	Moore	2024	Beyond the Hospital Walls: The Role of the Ethicist in Community Healthcare Setting	Journal of Clinical Ethics	USA	Case study	Program description	"Explore what community-engaged practice might look like for the clinical ethicist." (p.208)	Not specified	N/A	Christian	Academic ; Clinical; Allied health	Provide access to free health services for people who are underserved	underserved communities (including folks who were experiencing housing or food insecurity, actively using drugs or in recovery, uninsured or underinsured, or facing a host of social issues and related stigma.)	Community clinic (Grace Clinic) for patients experiencing housing or food insecurity, actively using drugs or in recovery, uninsured or underinsured, or facing a host of social issues and related stigma	Place of worship	community-based partnerships partnership	"delicate partnership" (p.209) between the church, an academic medical school, and community members. The church pastor was concerned "that - within the complex dynamics of this new partnership - the community's needs were being prioritized." (p.209) the author of the article discusses some of the ethical issues involved in the community clinic. One involving collaboration involved the importance…
238	Olmos-Ochoa 2021	Sustaining Successful Clinical-community Partnerships in Medically Underserved Urban Areas: A Qualitative Case Study	Consensus	Olmos-Ochoa et al.	2021	Sustaining Successful Clinical-community Partnerships in Medically Underserved Urban Areas: A Qualitative Case Study	Journal of Community Health Nursing	USA	Case study	Empirical	"The aims of the study were to: 1) identify the factors contributing to sustainable collaboration in an urban, medically underserved setting; and 2) to inform future use of clinical-community partnerships as a strategy to improve delivery of preventive health services outside the health system" (p.3)	Qualitative	case study, semi-structured interviews	Christian	Community organisation	improve delivery of preventive health services outside the health system	People who are medically underserved/living in under-resourced areas	"Faith Community Health Partnership: community benefit program... that partnered with local community organizations to extend access to preventive health services to the medically underserved in its catchment area." (p.3) Preventative health services (e.g. tests for BMI, blood pressure, cholesterol, glucose) at health fairs	Place of worship	Clinical-community Partnerships partnership community partnership collaboration	The Faith Community Health Partnership involved partnering with local community organisations to extend access to preventative health services to medically underserved areas. at the time of the study it had been maintained and adapted for more than two decades. The FCHP is managed by faith-community nurses. Faith-community nurses provided "administrative and clinical support to FBO representative…
1912	Parker 2024	Factors shaping Black caregivers' interest and participation in a university-church partnership program for youth mental health.	Consensus	Parker et al.	2024	Factors Shaping Black Caregivers' Interest and Participation in a University-Church Partnership Program for Youth Mental Health	School Psychology	USA	Primary research article	Empirical	"As key decision makers in the lives of their children, this study examined caregivers' perceptions of a university-church partner- ship that primarily served Black school-age youth to promote holistic mental health" (p.1) "the aim of the program is to facilitate K-12 students' school success through academic, behavioral, and social-emotional telehealth support" (p.3)	Qualitative	interview	Christian	Academic	Child and youth mental health	Black K-12 school students'	A school-linked mental health initiative in which time-limited mentorship provided by graduate mental health trainees, and youth with more intensive academic, mental health and/or behaviour needs are referred to intensive community or school interventions. Virtual Mentoring (youth service intervention program)	Online	collaboration, partnership	"As key decision makers in the lives of their children, this study examined caregivers‚Äô perceptions of a university‚Äìchurch partner- ship that primarily served Black school-age youth to promote holistic mental health. We define mental health as a holistic perspective that focuses on the whole child, which encompasses the entire life experience of K-12 students (e.g., academic, mental, emotiona…
649	Peteet 2022	Faith, Fear, and Facts: A COVID-19 Vaccination Hesitancy Intervention for Black Church Congregations.	Consensus	Peteet et al.	2022	Faith, Fear, and Facts: A COVID-19 Vaccination Hesitancy Intervention for Black Church Congregations	Vaccines	USA	Primary research article	Empirical	"1. Assess COVID-19 vaccination hesitancy within the Black churchgoing community. 2. Facilitate an intervention designed to quell fears and provide factual information about the COVID-19 vaccine development with a panel of experts. 3. Determine the effectiveness of the intervention. 4. Disseminate the intervention to a broader audience" (p.3)	Quantitative	survey	Christian	Academic ; Public health; Community organisation	Reduce medical mistrust and increase uptake of COVID-19 vaccination	Black church congregations	A community-academic partnership between two Black church organisations (representing a collective of more than 30 area congregations) and a local university (a faith-based health sciences educational institution) developed an online webinar covering (1) the importance of the vaccine, (2) the psychology of fear, and (3) facts about the immunization.	Online	partnership community partnership community-academic partnership	"Interventions using community-academic partnerships (CAP), "involving community stakeholders as partners in research" [24], may be one effective way to deliver these messages to vaccine hesitant populations. More than 83% of Black people believe in God [25]. Thus, connecting with the faith community is a useful strategy to reach and engage with Black people to provide mental health interventions…
1955	Reed 2024	Breaking chains of tobacco: empowering African American churches in West Virginia for a healthier future.	Consensus	Reed et al.	2024	Breaking chains of tobacco: empowering African American churches in West Virginia for a healthier future	Frontiers in Public Health	USA	Primary research article	Empirical	Describe the establishment of a network focused on "unifying efforts to educate the community and provide evidence-based workshops increase cessation [of tobacco use]. In addition, the network would provide the community with resources and connections to receive essential cessation and educational support. This grassroots approach would allow for greater cooperation among distinct organizations a…	Quantitative	Survey	Christian	Community organisation; Coalition/network	Increase cessation rates of tobacco use, Tobacco prevention	African Americans in West Virginia	faith-based tobacco prevention network (West Virginia African American Tobacco Prevention Network- providing education and cessation workshops and promoted events) Education program. Training lay leaders to run workshops	Community; Place of worship	network, collaboration, partnership	"The Network was formed by churches and other community organizations across West Virginia. Churches were identified based upon their location and willingness to participate." (p.3) "This congregation-based approach allows for direct community involvement instead of distant, state-based efforts. The local nature of these efforts means congregations can personalize the messages for their community…
279	Scribner 2020	Bridges to Care and Recovery: Addressing Behavioral Health and Mental Health Needs Through the Faith Community	Consensus	Scribner et al.	2020	Bridges to Care and Recovery: Addressing Behavioral Health and Mental Health Needs Through the Faith Community	Journal of Religion and Health	USA	Primary research article	Program description	Purpose of article or study not explicitly stated by authors but the article describes the program and the impact on congregations, communities and individuals, along with lessons learned. Discuss the Bridges to Care and Recovery	Mixed methods	survey, focus groups, interviews	Christian	Public health; Clinical; Community organisation	"Address the escalating health crisis in the region, specially in low-income and minority individuals with high medical/behavioral health needs... Directly address the myth and stigma that mental illness was the result of moral or religious failure, personal and character weakness or poor coping skills and persistence."(p.1948) "Assist and enhance referrals by connectors to agency resources and m…	African Americans	Church volunteers and their clergy were trained as "Wellness Champions". Trainees "were trained to be skilled listeners and were trained in Mental Health First Aid and other topics related to behavioral health." (p.1949) Training was provided by "community professionals, university personnel, behavioral health providers, and medical/clinical staff from participating hospitals." (p.1949) The progr…	Community; Place of worship	working with, collaboration, partnership	"The Bridges to Care and Recovery program supports the behavioral health assessment, treatment, and recovery of individuals through partnerships with the African-American faith community. Church members receive mental health training and skill building, so they can serve as personal mental health educators and advocates. A Community Connector provides guidance and referral to behavioral health se…
665	Williams 2023	Lessons Learned about Developing Faith and Public Health Partnerships to Address Health Disparities.	Consensus	Williams et al.	2023	Lessons Learned about Developing Faith and Public Health Partnerships to Address Health Disparities	Community Health Equity Research & Policy	USA	Primary research article	Empirical	Report finding from qualitative interviews conducted with public health and congregational leaders in the early phase of developing a multi-ethnic faith and public health partnership to reduce disparities in South Los Angeles. Interviews were conducted with faith and public health leaders who had experience in partnerships to inform the research approach and identify practices that could be repli…	Qualitative	in-depth interviews	Christian	Academic ; Public health	obesity and diabetes prevention / Address Health Disparities	African American and Latino congregations in South LA	Multi-component and multi-level intervention, piloted in a cluster randomized controlled trial with five congregations.	Community	partnership, collaboratively, collaborations, collaboration	Research organisation and an organisation of small and mid-sized churches sought to establish a partnership to collaboratively address health disparities. The partnership involved religious congregations and public health organisations. 66 congregations and leaders from religious congregations and public health department and health centres. The partnership chose to focus on obesity and diabetes …
189	WilliamsJoshuaT 2021	Combating Contagion and Injustice: The Shared Work for Public Health and Faith Communities During COVID-19	Consensus	Williams et al.	2021	Combating Contagion and Injustice: The Shared Work for Public Health and Faith Communities During COVID-19	Journal of Religion and Health	USA	Theoretical article	theoretical	Not stated explicitly but article discusses ways that faith communities and public health could collaborate during COVID-19 pandemic and other disease outbreaks. "Explore": "how can public health and faith communities proceed in their shared essential work of helping communities flourish during COVID-19?" (p.1437)	Not relevant	N/A	Faith communities generally	Other: theoretical - academic, public heath, community orgs	helping communities flourish during COVID-19 and limit the spread of COVID-19 and other vaccine-preventable disease	Faith communities	Dialogue with Public Health Communities to Develop Policies Consistent with Evidence-Based Recommendations and Faith Traditions	Not specified	partners, collaboration	"Public health communities know how to track, treat, and prevent individual disease so they can improve population health. Faith communities have the unique authority, numbers, resources, and infrastructure to help public health agencies succeed while advancing social solidarity and justice. In dialogue together, faith communities can translate evidence-based recommendations into their practices,…
849	Zimmermann 2023	Application of the consolidated framework for implementation research to understand implementation context of a cardiovascular disease risk-reduction intervention in rural churches.	Consensus	Zimmermann et al.	2023	Application of the consolidated framework for implementation research to understand implementation context of a cardiovascular disease risk-reduction intervention in rural churches	Translational Behavioral Medicine	USA	Primary research article	Empirical	"The purpose of this study was to identify internal (organizational) contextual factors across 12 rural churches that engaged in a CVD risk-reduction intervention and maintenance program as a first step to understanding the role of context in intervention implementation." (p,237)	Qualitative	interviews, case study	Christian	Other: University hospital	"Improve dietary and physical activity behaviours to reduce CVD risk" (p.237)	Rural women.	12 week program to increase physical activity and improve dietary behaviours through skill building. Following this, a 2 year maintenance program involved a coordinator from each church planning and implementing monthly activities and liaising with research team.	Place of worship	partnership, (collaborate used in abstract and intro but not to describe implementation of intervention)	Not a lot of information about partnership processes beyond churches as implementation sites. Study focused on church contextual factors that influenced implementation of intervention, including: church beliefs about role in health promotion, history of health activities in church, congregational priorities, leadership endorsement of intervention "Heart Smart (HSFW followed by HSM) was implemente…
